# Supplementary material for: Physicochemical Characterisation of Ceftobiprole and Investigation of the Biological Properties of Its Cyclodextrin-Based Delivery System
Source: Int J Mol Sci. 2025 Dec 16;26(24):12108. doi: 10.3390/ijms262412108 (PMC12733258; doi:10.3390/ijms262412108)
Supplement: Supplementary file 1 [file ijms-26-12108-s001.zip]

Archive with 5 entries (5 files):
- cationic-Structure_1.pdb
- cationic-Structure_2.pdb
- ijms-4004050-supplementary.pdf
- zwitterionic-Structure_1.pdb
- zwitterionic-Structure_2.pdb
