# Supplementary material for: Physicochemical Characterisation of Ceftobiprole and Investigation of the Biological Properties of Its Cyclodextrin-Based Delivery System
Source: Int J Mol Sci. 2025 Dec 16;26(24):12108. doi: 10.3390/ijms262412108 (PMC12733258; doi:10.3390/ijms262412108)
Supplement: Supplementary file 1 [file ijms-26-12108-s001.zip › cationic-Structure_1.pdb]

ATOM      1  N    CB D   4      -4.060  -3.772  -0.483  1.00  0.00           N  
ATOM      2  C    CB D   4      -4.757  -4.891  -0.959  1.00  0.00           C  
ATOM      3  O    CB D   4      -5.644  -4.609  -1.760  1.00  0.00           O  
ATOM      4  C1   CB D   4      -4.405  -2.431  -0.700  1.00  0.00           C  
ATOM      5  N1   CB D   4      -3.446  -0.808  -1.604  1.00  0.00           N  
ATOM      6  O1   CB D   4      -4.559  -1.851  -3.298  1.00  0.00           O  
ATOM      7  S1   CB D   4      -1.718  -7.608   2.101  1.00  0.00           S  
ATOM      8  C2   CB D   4      -3.564  -1.295  -0.219  1.00  0.00           C  
ATOM      9  N2   CB D   4      -0.420   5.223   0.548  1.00  0.00           N  
ATOM     10  O2   CB D   4       0.632   4.441  -1.324  1.00  0.00           O  
ATOM     11  C3   CB D   4      -1.705   0.095   0.441  1.00  0.00           C  
ATOM     12  N3   CB D   4       0.283   8.882   0.018  1.00  0.00           N  
ATOM     13  O3   CB D   4      -2.395   2.171  -3.357  1.00  0.00           O  
ATOM     14  C4   CB D   4      -2.006   0.883  -0.792  1.00  0.00           C  
ATOM     15  N4   CB D   4      -4.757  -7.320  -1.140  1.00  0.00           N  
ATOM     16  O4   CB D   4      -3.587   0.509  -4.171  1.00  0.00           O  
ATOM     17  C5   CB D   4      -4.223  -1.806  -2.121  1.00  0.00           C  
ATOM     18  N5   CB D   4      -2.691  -5.327   1.295  1.00  0.00           N  
ATOM     19  O5   CB D   4      -4.643  -7.328  -2.535  1.00  0.00           O  
ATOM     20  C6   CB D   4      -2.735   0.449  -1.869  1.00  0.00           C  
ATOM     21  N6   CB D   4      -2.805  -7.684   0.923  1.00  0.00           N  
ATOM     22  C7   CB D   4      -1.145   2.053  -0.929  1.00  0.00           C  
ATOM     23  N7   CB D   4      -1.285  -5.112   3.130  1.00  0.00           N  
ATOM     24  C8   CB D   4      -0.925   3.080  -0.074  1.00  0.00           C  
ATOM     25  C9   CB D   4      -1.636   3.257   1.328  1.00  0.00           C  
ATOM     26  C10  CB D   4      -0.174   4.284  -0.405  1.00  0.00           C  
ATOM     27  C11  CB D   4      -1.381   4.767   1.553  1.00  0.00           C  
ATOM     28  C12  CB D   4       0.369   6.512   0.666  1.00  0.00           C  
ATOM     29  C13  CB D   4      -0.011   7.297   1.861  1.00  0.00           C  
ATOM     30  C14  CB D   4       0.096   7.458  -0.555  1.00  0.00           C  
ATOM     31  C15  CB D   4       0.488   8.707   1.506  1.00  0.00           C  
ATOM     32  C16  CB D   4      -2.926   1.134  -3.165  1.00  0.00           C  
ATOM     33  C17  CB D   4      -4.234  -6.301  -0.554  1.00  0.00           C  
ATOM     34  C18  CB D   4      -3.223  -6.452   0.596  1.00  0.00           C  
ATOM     35  C19  CB D   4      -1.895  -5.873   2.175  1.00  0.00           C  
ATOM     36  S    CB D   4      -1.862  -1.628   0.215  1.00  0.00           S  
ATOM     37  H    CB D   4      -3.270  -3.967   0.125  1.00  0.00           H  
ATOM     38  H1   CB D   4      -0.436   9.574  -0.244  1.00  0.00           H  
ATOM     39  H2   CB D   4       1.100   9.380  -0.368  1.00  0.00           H  
ATOM     40  H3   CB D   4      -3.840  -0.352  -3.822  1.00  0.00           H  
ATOM     41  H4   CB D   4      -1.138  -4.185   2.759  1.00  0.00           H  
ATOM     42  H5   CB D   4      -0.497  -5.455   3.671  1.00  0.00           H  
ATOM     43  H6   CB D   4      -5.206  -8.104  -2.730  1.00  0.00           H  
ATOM     44  H7   CB D   4      -5.364  -2.279  -0.198  1.00  0.00           H  
ATOM     45  H8   CB D   4      -3.950  -0.688   0.597  1.00  0.00           H  
ATOM     46  H9   CB D   4      -0.646   0.301   0.680  1.00  0.00           H  
ATOM     47  H10  CB D   4      -2.332   0.431   1.289  1.00  0.00           H  
ATOM     48  H11  CB D   4      -0.483   2.132  -1.775  1.00  0.00           H  
ATOM     49  H12  CB D   4      -1.173   2.687   2.132  1.00  0.00           H  
ATOM     50  H13  CB D   4      -2.722   3.139   1.409  1.00  0.00           H  
ATOM     51  H14  CB D   4      -2.324   5.326   1.447  1.00  0.00           H  
ATOM     52  H15  CB D   4      -1.117   4.921   2.604  1.00  0.00           H  
ATOM     53  H16  CB D   4       1.442   6.328   0.603  1.00  0.00           H  
ATOM     54  H17  CB D   4      -1.085   7.288   2.102  1.00  0.00           H  
ATOM     55  H18  CB D   4       0.538   7.014   2.771  1.00  0.00           H  
ATOM     56  H19  CB D   4       0.747   7.197  -1.386  1.00  0.00           H  
ATOM     57  H20  CB D   4      -0.917   7.265  -0.914  1.00  0.00           H  
ATOM     58  H21  CB D   4       1.551   8.699   1.726  1.00  0.00           H  
ATOM     59  H22  CB D   4       0.083   9.629   1.936  1.00  0.00           H  
ATOM     60  N    CB E   5       1.039  -2.789  -0.683  1.00  0.00           N  
ATOM     61  C    CB E   5       0.355  -3.981  -0.664  1.00  0.00           C  
ATOM     62  O    CB E   5       0.519  -4.794   0.267  1.00  0.00           O  
ATOM     63  C1   CB E   5       1.965  -2.268   0.311  1.00  0.00           C  
ATOM     64  N1   CB E   5       1.984  -0.361   1.274  1.00  0.00           N  
ATOM     65  O1   CB E   5       0.701  -1.844   2.560  1.00  0.00           O  
ATOM     66  S1   CB E   5      -1.602  -2.158  -4.911  1.00  0.00           S  
ATOM     67  C2   CB E   5       2.666  -0.880   0.011  1.00  0.00           C  
ATOM     68  N2   CB E   5       5.452   5.099   2.786  1.00  0.00           N  
ATOM     69  O2   CB E   5       3.516   6.072   1.847  1.00  0.00           O  
ATOM     70  C3   CB E   5       2.703   1.688  -0.637  1.00  0.00           C  
ATOM     71  N3   CB E   5       8.088   6.837   4.617  1.00  0.00           N  
ATOM     72  O3   CB E   5       1.760   2.582   3.715  1.00  0.00           O  
ATOM     73  C4   CB E   5       2.579   1.943   0.817  1.00  0.00           C  
ATOM     74  N4   CB E   5      -1.372  -5.315  -1.751  1.00  0.00           N  
ATOM     75  O4   CB E   5       1.860   0.437   4.172  1.00  0.00           O  
ATOM     76  C5   CB E   5       1.325  -1.536   1.574  1.00  0.00           C  
ATOM     77  N5   CB E   5       0.316  -2.424  -3.271  1.00  0.00           N  
ATOM     78  O5   CB E   5      -1.294  -6.256  -2.794  1.00  0.00           O  
ATOM     79  C6   CB E   5       2.236   1.054   1.804  1.00  0.00           C  
ATOM     80  N6   CB E   5      -1.715  -3.296  -3.804  1.00  0.00           N  
ATOM     81  C7   CB E   5       2.796   3.337   1.065  1.00  0.00           C  
ATOM     82  N7   CB E   5       0.656  -0.623  -4.728  1.00  0.00           N  
ATOM     83  C8   CB E   5       3.923   3.736   1.663  1.00  0.00           C  
ATOM     84  C9   CB E   5       5.041   2.833   2.117  1.00  0.00           C  
ATOM     85  C10  CB E   5       4.267   5.131   2.057  1.00  0.00           C  
ATOM     86  C11  CB E   5       6.075   3.760   2.803  1.00  0.00           C  
ATOM     87  C12  CB E   5       6.131   6.236   3.341  1.00  0.00           C  
ATOM     88  C13  CB E   5       7.326   6.737   2.449  1.00  0.00           C  
ATOM     89  C14  CB E   5       6.731   6.168   4.733  1.00  0.00           C  
ATOM     90  C15  CB E   5       8.174   7.646   3.328  1.00  0.00           C  
ATOM     91  C16  CB E   5       1.941   1.495   3.306  1.00  0.00           C  
ATOM     92  C17  CB E   5      -0.529  -4.284  -1.871  1.00  0.00           C  
ATOM     93  C18  CB E   5      -0.678  -3.337  -3.004  1.00  0.00           C  
ATOM     94  C19  CB E   5      -0.115  -1.630  -4.235  1.00  0.00           C  
ATOM     95  S    CB E   5       2.043   0.112  -1.339  1.00  0.00           S  
ATOM     96  H    CB E   5       0.889  -2.384  -1.603  1.00  0.00           H  
ATOM     97  H1   CB E   5       8.870   6.169   4.630  1.00  0.00           H  
ATOM     98  H2   CB E   5       8.375   7.437   5.404  1.00  0.00           H  
ATOM     99  H3   CB E   5       1.684  -0.332   3.613  1.00  0.00           H  
ATOM    100  H4   CB E   5       1.631  -0.832  -4.588  1.00  0.00           H  
ATOM    101  H5   CB E   5       0.467  -0.284  -5.663  1.00  0.00           H  
ATOM    102  H6   CB E   5      -1.413  -7.116  -2.343  1.00  0.00           H  
ATOM    103  H7   CB E   5       2.622  -3.079   0.623  1.00  0.00           H  
ATOM    104  H8   CB E   5       3.751  -0.894   0.171  1.00  0.00           H  
ATOM    105  H9   CB E   5       2.117   2.395  -1.235  1.00  0.00           H  
ATOM    106  H10  CB E   5       3.751   1.827  -0.928  1.00  0.00           H  
ATOM    107  H11  CB E   5       2.215   4.174   0.684  1.00  0.00           H  
ATOM    108  H12  CB E   5       5.468   2.396   1.206  1.00  0.00           H  
ATOM    109  H13  CB E   5       4.676   2.071   2.822  1.00  0.00           H  
ATOM    110  H14  CB E   5       6.171   3.396   3.836  1.00  0.00           H  
ATOM    111  H15  CB E   5       7.077   3.788   2.365  1.00  0.00           H  
ATOM    112  H16  CB E   5       5.345   6.985   3.507  1.00  0.00           H  
ATOM    113  H17  CB E   5       7.948   5.867   2.230  1.00  0.00           H  
ATOM    114  H18  CB E   5       6.926   7.282   1.574  1.00  0.00           H  
ATOM    115  H19  CB E   5       6.105   6.870   5.292  1.00  0.00           H  
ATOM    116  H20  CB E   5       6.810   5.188   5.216  1.00  0.00           H  
ATOM    117  H21  CB E   5       7.553   8.533   3.433  1.00  0.00           H  
ATOM    118  H22  CB E   5       9.177   7.768   2.948  1.00  0.00           H  
END
