# Supplementary material for: Physicochemical Characterisation of Ceftobiprole and Investigation of the Biological Properties of Its Cyclodextrin-Based Delivery System
Source: Int J Mol Sci. 2025 Dec 16;26(24):12108. doi: 10.3390/ijms262412108 (PMC12733258; doi:10.3390/ijms262412108)
Supplement: Supplementary file 1 [file ijms-26-12108-s001.zip › cationic-Structure_2.pdb]

ATOM      1  N    CB D   4      -2.809  -3.301  -1.323  1.00  0.00           N  
ATOM      2  C    CB D   4      -2.751  -4.427  -2.147  1.00  0.00           C  
ATOM      3  O    CB D   4      -3.511  -4.436  -3.125  1.00  0.00           O  
ATOM      4  C1   CB D   4      -3.333  -2.067  -1.802  1.00  0.00           C  
ATOM      5  N1   CB D   4      -2.281  -0.245  -1.812  1.00  0.00           N  
ATOM      6  O1   CB D   4      -1.822  -1.288  -3.840  1.00  0.00           O  
ATOM      7  S1   CB D   4       0.209  -6.554   1.246  1.00  0.00           S  
ATOM      8  C2   CB D   4      -3.338  -0.870  -0.877  1.00  0.00           C  
ATOM      9  N2   CB D   4      -1.731   6.003   1.394  1.00  0.00           N  
ATOM     10  O2   CB D   4       0.339   5.228   0.668  1.00  0.00           O  
ATOM     11  C3   CB D   4      -2.240   0.716   0.878  1.00  0.00           C  
ATOM     12  N3   CB D   4      -2.631   9.289   1.328  1.00  0.00           N  
ATOM     13  O3   CB D   4      -0.335   2.886  -2.494  1.00  0.00           O  
ATOM     14  C4   CB D   4      -1.759   1.500  -0.290  1.00  0.00           C  
ATOM     15  N4   CB D   4      -1.982  -6.665  -2.556  1.00  0.00           N  
ATOM     16  O4   CB D   4      -0.804   1.160  -3.798  1.00  0.00           O  
ATOM     17  C5   CB D   4      -2.405  -1.196  -2.791  1.00  0.00           C  
ATOM     18  N5   CB D   4      -1.046  -4.559   0.272  1.00  0.00           N  
ATOM     19  O5   CB D   4      -2.403  -7.922  -2.211  1.00  0.00           O  
ATOM     20  C6   CB D   4      -1.662   1.068  -1.585  1.00  0.00           C  
ATOM     21  N6   CB D   4      -0.668  -6.787  -0.035  1.00  0.00           N  
ATOM     22  C7   CB D   4      -1.034   2.666   0.118  1.00  0.00           C  
ATOM     23  N7   CB D   4       0.046  -3.885   2.045  1.00  0.00           N  
ATOM     24  C8   CB D   4      -1.627   3.855   0.501  1.00  0.00           C  
ATOM     25  C9   CB D   4      -3.195   4.180   0.604  1.00  0.00           C  
ATOM     26  C10  CB D   4      -0.890   5.072   0.883  1.00  0.00           C  
ATOM     27  C11  CB D   4      -3.148   5.573   1.378  1.00  0.00           C  
ATOM     28  C12  CB D   4      -1.310   7.291   1.903  1.00  0.00           C  
ATOM     29  C13  CB D   4      -2.166   7.812   3.126  1.00  0.00           C  
ATOM     30  C14  CB D   4      -1.423   8.411   0.907  1.00  0.00           C  
ATOM     31  C15  CB D   4      -3.295   8.657   2.488  1.00  0.00           C  
ATOM     32  C16  CB D   4      -0.994   1.848  -2.660  1.00  0.00           C  
ATOM     33  C17  CB D   4      -2.033  -5.665  -1.730  1.00  0.00           C  
ATOM     34  C18  CB D   4      -1.232  -5.700  -0.485  1.00  0.00           C  
ATOM     35  C19  CB D   4      -0.351  -4.878   1.292  1.00  0.00           C  
ATOM     36  S    CB D   4      -2.538  -1.053   0.768  1.00  0.00           S  
ATOM     37  H    CB D   4      -2.307  -3.361  -0.451  1.00  0.00           H  
ATOM     38  H1   CB D   4      -3.289   9.635   0.615  1.00  0.00           H  
ATOM     39  H2   CB D   4      -2.280  10.145   1.771  1.00  0.00           H  
ATOM     40  H3   CB D   4      -1.226   0.302  -3.632  1.00  0.00           H  
ATOM     41  H4   CB D   4       0.538  -4.248   2.851  1.00  0.00           H  
ATOM     42  H5   CB D   4      -0.586  -3.099   2.163  1.00  0.00           H  
ATOM     43  H6   CB D   4      -2.121  -8.581  -2.876  1.00  0.00           H  
ATOM     44  H7   CB D   4      -4.354  -2.184  -2.183  1.00  0.00           H  
ATOM     45  H8   CB D   4      -4.274  -0.322  -0.807  1.00  0.00           H  
ATOM     46  H9   CB D   4      -1.428   0.711   1.621  1.00  0.00           H  
ATOM     47  H10  CB D   4      -3.137   1.183   1.286  1.00  0.00           H  
ATOM     48  H11  CB D   4       0.050   2.696   0.003  1.00  0.00           H  
ATOM     49  H12  CB D   4      -3.792   3.364   1.038  1.00  0.00           H  
ATOM     50  H13  CB D   4      -3.538   4.357  -0.416  1.00  0.00           H  
ATOM     51  H14  CB D   4      -3.842   6.254   0.864  1.00  0.00           H  
ATOM     52  H15  CB D   4      -3.620   5.445   2.359  1.00  0.00           H  
ATOM     53  H16  CB D   4      -0.279   7.180   2.255  1.00  0.00           H  
ATOM     54  H17  CB D   4      -2.623   6.954   3.627  1.00  0.00           H  
ATOM     55  H18  CB D   4      -1.614   8.514   3.783  1.00  0.00           H  
ATOM     56  H19  CB D   4      -0.513   8.971   0.692  1.00  0.00           H  
ATOM     57  H20  CB D   4      -1.722   7.904  -0.014  1.00  0.00           H  
ATOM     58  H21  CB D   4      -3.657   9.385   3.190  1.00  0.00           H  
ATOM     59  H22  CB D   4      -4.068   8.014   2.053  1.00  0.00           H  
ATOM     60  N    CB E   5       2.557   3.001   2.161  1.00  0.00           N  
ATOM     61  C    CB E   5       2.692   4.300   2.554  1.00  0.00           C  
ATOM     62  O    CB E   5       3.740   4.903   2.153  1.00  0.00           O  
ATOM     63  C1   CB E   5       3.377   2.224   1.253  1.00  0.00           C  
ATOM     64  N1   CB E   5       2.921   0.986  -0.457  1.00  0.00           N  
ATOM     65  O1   CB E   5       3.227   3.194  -1.146  1.00  0.00           O  
ATOM     66  S1   CB E   5      -1.299   2.548   3.981  1.00  0.00           S  
ATOM     67  C2   CB E   5       2.986   0.746   1.049  1.00  0.00           C  
ATOM     68  N2   CB E   5       1.820  -5.623  -2.382  1.00  0.00           N  
ATOM     69  O2   CB E   5       0.142  -4.378  -3.485  1.00  0.00           O  
ATOM     70  C3   CB E   5       1.607  -1.267   0.529  1.00  0.00           C  
ATOM     71  N3   CB E   5       4.054  -7.621  -3.970  1.00  0.00           N  
ATOM     72  O3   CB E   5       2.229  -0.425  -3.784  1.00  0.00           O  
ATOM     73  C4   CB E   5       1.841  -1.036  -0.931  1.00  0.00           C  
ATOM     74  N4   CB E   5       2.090   6.008   4.040  1.00  0.00           N  
ATOM     75  O4   CB E   5       3.380   1.374  -3.223  1.00  0.00           O  
ATOM     76  C5   CB E   5       3.166   2.309  -0.313  1.00  0.00           C  
ATOM     77  N5   CB E   5      -0.159   4.462   5.170  1.00  0.00           N  
ATOM     78  O5   CB E   5       1.078   6.859   4.305  1.00  0.00           O  
ATOM     79  C6   CB E   5       2.566   0.000  -1.428  1.00  0.00           C  
ATOM     80  N6   CB E   5       0.034   3.022   3.369  1.00  0.00           N  
ATOM     81  C7   CB E   5       1.234  -2.102  -1.775  1.00  0.00           C  
ATOM     82  N7   CB E   5      -2.261   4.075   6.001  1.00  0.00           N  
ATOM     83  C8   CB E   5       1.659  -3.404  -1.782  1.00  0.00           C  
ATOM     84  C9   CB E   5       2.747  -4.029  -0.926  1.00  0.00           C  
ATOM     85  C10  CB E   5       1.087  -4.476  -2.666  1.00  0.00           C  
ATOM     86  C11  CB E   5       2.761  -5.526  -1.280  1.00  0.00           C  
ATOM     87  C12  CB E   5       1.823  -6.709  -3.266  1.00  0.00           C  
ATOM     88  C13  CB E   5       2.129  -8.044  -2.648  1.00  0.00           C  
ATOM     89  C14  CB E   5       2.890  -6.618  -4.398  1.00  0.00           C  
ATOM     90  C15  CB E   5       3.569  -8.438  -2.888  1.00  0.00           C  
ATOM     91  C16  CB E   5       2.613   0.320  -2.877  1.00  0.00           C  
ATOM     92  C17  CB E   5       1.756   4.824   3.624  1.00  0.00           C  
ATOM     93  C18  CB E   5       0.571   4.057   4.063  1.00  0.00           C  
ATOM     94  C19  CB E   5      -1.249   3.810   5.188  1.00  0.00           C  
ATOM     95  S    CB E   5       1.325   0.233   1.532  1.00  0.00           S  
ATOM     96  H    CB E   5       1.811   2.482   2.609  1.00  0.00           H  
ATOM     97  H1   CB E   5       4.937  -7.145  -3.720  1.00  0.00           H  
ATOM     98  H2   CB E   5       4.340  -8.076  -4.834  1.00  0.00           H  
ATOM     99  H3   CB E   5       3.387   1.904  -2.420  1.00  0.00           H  
ATOM    100  H4   CB E   5      -3.227   4.041   5.692  1.00  0.00           H  
ATOM    101  H5   CB E   5      -2.228   5.063   6.233  1.00  0.00           H  
ATOM    102  H6   CB E   5       1.464   7.735   4.528  1.00  0.00           H  
ATOM    103  H7   CB E   5       4.432   2.285   1.581  1.00  0.00           H  
ATOM    104  H8   CB E   5       3.746   0.005   1.343  1.00  0.00           H  
ATOM    105  H9   CB E   5       0.703  -1.899   0.599  1.00  0.00           H  
ATOM    106  H10  CB E   5       2.445  -1.814   0.986  1.00  0.00           H  
ATOM    107  H11  CB E   5       0.409  -1.754  -2.375  1.00  0.00           H  
ATOM    108  H12  CB E   5       2.619  -3.985   0.158  1.00  0.00           H  
ATOM    109  H13  CB E   5       3.709  -3.627  -1.271  1.00  0.00           H  
ATOM    110  H14  CB E   5       3.754  -5.916  -1.552  1.00  0.00           H  
ATOM    111  H15  CB E   5       2.463  -6.164  -0.441  1.00  0.00           H  
ATOM    112  H16  CB E   5       0.859  -6.746  -3.785  1.00  0.00           H  
ATOM    113  H17  CB E   5       1.884  -8.073  -1.571  1.00  0.00           H  
ATOM    114  H18  CB E   5       1.597  -8.810  -3.225  1.00  0.00           H  
ATOM    115  H19  CB E   5       2.377  -7.043  -5.263  1.00  0.00           H  
ATOM    116  H20  CB E   5       3.174  -5.573  -4.514  1.00  0.00           H  
ATOM    117  H21  CB E   5       3.547  -9.496  -3.179  1.00  0.00           H  
ATOM    118  H22  CB E   5       4.125  -8.203  -1.987  1.00  0.00           H  
END
