# Supplementary material for: Physicochemical Characterisation of Ceftobiprole and Investigation of the Biological Properties of Its Cyclodextrin-Based Delivery System
Source: Int J Mol Sci. 2025 Dec 16;26(24):12108. doi: 10.3390/ijms262412108 (PMC12733258; doi:10.3390/ijms262412108)
Supplement: Supplementary file 1 [file ijms-26-12108-s001.zip › zwitterionic-Structure_1.pdb]

ATOM      1  N    CB D   4      -4.296  -3.886  -0.162  1.00  0.00           N  
ATOM      2  C    CB D   4      -4.985  -5.029  -0.571  1.00  0.00           C  
ATOM      3  O    CB D   4      -6.019  -4.839  -1.162  1.00  0.00           O  
ATOM      4  C1   CB D   4      -4.757  -2.518  -0.430  1.00  0.00           C  
ATOM      5  N1   CB D   4      -3.864  -0.888  -1.357  1.00  0.00           N  
ATOM      6  O1   CB D   4      -5.096  -2.358  -2.884  1.00  0.00           O  
ATOM      7  S1   CB D   4      -1.519  -7.695   2.017  1.00  0.00           S  
ATOM      8  C2   CB D   4      -3.752  -1.389  -0.013  1.00  0.00           C  
ATOM      9  N2   CB D   4       0.185   4.805  -0.100  1.00  0.00           N  
ATOM     10  O2   CB D   4       0.653   4.112  -2.266  1.00  0.00           O  
ATOM     11  C3   CB D   4      -1.618  -0.050   0.127  1.00  0.00           C  
ATOM     12  N3   CB D   4       0.210   8.412   0.115  1.00  0.00           N  
ATOM     13  O3   CB D   4      -3.422   2.121  -3.418  1.00  0.00           O  
ATOM     14  C4   CB D   4      -2.158   0.704  -1.061  1.00  0.00           C  
ATOM     15  N4   CB D   4      -4.979  -7.510  -0.566  1.00  0.00           N  
ATOM     16  O4   CB D   4      -4.797   0.566  -3.567  1.00  0.00           O  
ATOM     17  C5   CB D   4      -4.611  -1.927  -1.859  1.00  0.00           C  
ATOM     18  N5   CB D   4      -2.374  -5.464   1.076  1.00  0.00           N  
ATOM     19  O5   CB D   4      -5.841  -8.255   0.268  1.00  0.00           O  
ATOM     20  C6   CB D   4      -3.197   0.313  -1.822  1.00  0.00           C  
ATOM     21  N6   CB D   4      -2.956  -7.634   1.397  1.00  0.00           N  
ATOM     22  C7   CB D   4      -1.319   1.800  -1.535  1.00  0.00           C  
ATOM     23  N7   CB D   4      -0.521  -5.109   2.205  1.00  0.00           N  
ATOM     24  C8   CB D   4      -0.894   2.875  -0.828  1.00  0.00           C  
ATOM     25  C9   CB D   4      -1.375   3.146   0.578  1.00  0.00           C  
ATOM     26  C10  CB D   4       0.090   3.927  -1.222  1.00  0.00           C  
ATOM     27  C11  CB D   4      -0.516   4.279   1.081  1.00  0.00           C  
ATOM     28  C12  CB D   4       0.933   6.064  -0.134  1.00  0.00           C  
ATOM     29  C13  CB D   4       1.467   6.648   1.156  1.00  0.00           C  
ATOM     30  C14  CB D   4      -0.006   7.098  -0.649  1.00  0.00           C  
ATOM     31  C15  CB D   4       0.672   7.922   1.465  1.00  0.00           C  
ATOM     32  C16  CB D   4      -3.815   1.048  -3.031  1.00  0.00           C  
ATOM     33  C17  CB D   4      -4.529  -6.359   0.026  1.00  0.00           C  
ATOM     34  C18  CB D   4      -3.329  -6.485   0.903  1.00  0.00           C  
ATOM     35  C19  CB D   4      -1.444  -5.997   1.819  1.00  0.00           C  
ATOM     36  S    CB D   4      -1.959  -1.827   0.017  1.00  0.00           S  
ATOM     37  H    CB D   4      -3.498  -4.028   0.446  1.00  0.00           H  
ATOM     38  H1   CB D   4       0.924   8.972  -0.370  1.00  0.00           H  
ATOM     39  H2   CB D   4      -0.655   8.971   0.134  1.00  0.00           H  
ATOM     40  H3   CB D   4      -0.443  -4.189   1.804  1.00  0.00           H  
ATOM     41  H4   CB D   4       0.304  -5.418   2.693  1.00  0.00           H  
ATOM     42  H5   CB D   4      -5.706  -2.325   0.083  1.00  0.00           H  
ATOM     43  H6   CB D   4      -4.054  -0.740   0.805  1.00  0.00           H  
ATOM     44  H7   CB D   4      -0.520   0.071   0.149  1.00  0.00           H  
ATOM     45  H8   CB D   4      -1.948   0.310   1.096  1.00  0.00           H  
ATOM     46  H9   CB D   4      -0.958   1.799  -2.571  1.00  0.00           H  
ATOM     47  H10  CB D   4      -1.192   2.283   1.247  1.00  0.00           H  
ATOM     48  H11  CB D   4      -2.432   3.407   0.579  1.00  0.00           H  
ATOM     49  H12  CB D   4      -1.038   5.074   1.618  1.00  0.00           H  
ATOM     50  H13  CB D   4       0.249   3.917   1.794  1.00  0.00           H  
ATOM     51  H14  CB D   4       1.797   5.905  -0.797  1.00  0.00           H  
ATOM     52  H15  CB D   4       1.539   5.910   1.962  1.00  0.00           H  
ATOM     53  H16  CB D   4       2.489   6.963   0.891  1.00  0.00           H  
ATOM     54  H17  CB D   4      -0.023   7.229  -1.734  1.00  0.00           H  
ATOM     55  H18  CB D   4      -0.984   6.739  -0.310  1.00  0.00           H  
ATOM     56  H19  CB D   4       1.253   8.672   1.982  1.00  0.00           H  
ATOM     57  H20  CB D   4      -0.195   7.718   2.095  1.00  0.00           H  
ATOM     58  H21  CB D   4      -5.887  -7.779   1.107  1.00  0.00           H  
ATOM     59  N    CB E   5       1.052  -2.515  -0.871  1.00  0.00           N  
ATOM     60  C    CB E   5       0.658  -3.825  -1.156  1.00  0.00           C  
ATOM     61  O    CB E   5       1.213  -4.695  -0.497  1.00  0.00           O  
ATOM     62  C1   CB E   5       1.942  -2.096   0.239  1.00  0.00           C  
ATOM     63  N1   CB E   5       2.260  -0.554   1.701  1.00  0.00           N  
ATOM     64  O1   CB E   5       0.302  -1.761   2.354  1.00  0.00           O  
ATOM     65  S1   CB E   5      -2.051  -1.779  -4.813  1.00  0.00           S  
ATOM     66  C2   CB E   5       2.695  -0.681   0.296  1.00  0.00           C  
ATOM     67  N2   CB E   5       5.611   5.650   2.547  1.00  0.00           N  
ATOM     68  O2   CB E   5       3.615   5.643   3.774  1.00  0.00           O  
ATOM     69  C3   CB E   5       2.943   1.845   0.397  1.00  0.00           C  
ATOM     70  N3   CB E   5       8.113   8.463   3.006  1.00  0.00           N  
ATOM     71  O3   CB E   5       2.205   1.280   4.844  1.00  0.00           O  
ATOM     72  C4   CB E   5       2.970   1.676   1.957  1.00  0.00           C  
ATOM     73  N4   CB E   5      -0.569  -5.337  -2.489  1.00  0.00           N  
ATOM     74  O4   CB E   5       2.005  -0.747   4.463  1.00  0.00           O  
ATOM     75  C5   CB E   5       1.303  -1.538   1.656  1.00  0.00           C  
ATOM     76  N5   CB E   5       0.152  -1.904  -3.459  1.00  0.00           N  
ATOM     77  O5   CB E   5      -0.308  -5.835  -3.780  1.00  0.00           O  
ATOM     78  C6   CB E   5       2.534   0.558   2.571  1.00  0.00           C  
ATOM     79  N6   CB E   5      -1.793  -3.104  -3.924  1.00  0.00           N  
ATOM     80  C7   CB E   5       3.187   2.926   2.611  1.00  0.00           C  
ATOM     81  N7   CB E   5       0.215  -0.227  -4.996  1.00  0.00           N  
ATOM     82  C8   CB E   5       4.248   3.785   2.389  1.00  0.00           C  
ATOM     83  C9   CB E   5       5.442   3.466   1.480  1.00  0.00           C  
ATOM     84  C10  CB E   5       4.368   5.130   2.938  1.00  0.00           C  
ATOM     85  C11  CB E   5       6.387   4.605   1.738  1.00  0.00           C  
ATOM     86  C12  CB E   5       6.081   7.048   2.859  1.00  0.00           C  
ATOM     87  C13  CB E   5       6.280   7.875   1.630  1.00  0.00           C  
ATOM     88  C14  CB E   5       7.372   7.293   3.673  1.00  0.00           C  
ATOM     89  C15  CB E   5       7.199   9.077   2.026  1.00  0.00           C  
ATOM     90  C16  CB E   5       2.227   0.362   4.066  1.00  0.00           C  
ATOM     91  C17  CB E   5      -0.262  -4.082  -2.283  1.00  0.00           C  
ATOM     92  C18  CB E   5      -0.648  -2.998  -3.198  1.00  0.00           C  
ATOM     93  C19  CB E   5      -0.452  -1.199  -4.413  1.00  0.00           C  
ATOM     94  S    CB E   5       1.915   0.771  -0.550  1.00  0.00           S  
ATOM     95  H    CB E   5       0.639  -1.833  -1.510  1.00  0.00           H  
ATOM     96  H1   CB E   5       8.448   9.136   3.719  1.00  0.00           H  
ATOM     97  H2   CB E   5       8.891   8.046   2.474  1.00  0.00           H  
ATOM     98  H3   CB E   5       1.054  -0.001  -4.482  1.00  0.00           H  
ATOM     99  H4   CB E   5      -0.342   0.555  -5.318  1.00  0.00           H  
ATOM    100  H5   CB E   5       2.547  -2.975   0.468  1.00  0.00           H  
ATOM    101  H6   CB E   5       3.751  -0.738   0.084  1.00  0.00           H  
ATOM    102  H7   CB E   5       2.763   2.908   0.172  1.00  0.00           H  
ATOM    103  H8   CB E   5       3.958   1.627   0.056  1.00  0.00           H  
ATOM    104  H9   CB E   5       2.441   3.271   3.318  1.00  0.00           H  
ATOM    105  H10  CB E   5       5.198   3.411   0.417  1.00  0.00           H  
ATOM    106  H11  CB E   5       6.018   2.559   1.689  1.00  0.00           H  
ATOM    107  H12  CB E   5       7.199   4.214   2.362  1.00  0.00           H  
ATOM    108  H13  CB E   5       6.753   4.999   0.776  1.00  0.00           H  
ATOM    109  H14  CB E   5       5.198   7.456   3.375  1.00  0.00           H  
ATOM    110  H15  CB E   5       6.818   7.140   1.011  1.00  0.00           H  
ATOM    111  H16  CB E   5       5.340   8.249   1.190  1.00  0.00           H  
ATOM    112  H17  CB E   5       7.081   7.554   4.685  1.00  0.00           H  
ATOM    113  H18  CB E   5       7.936   6.359   3.639  1.00  0.00           H  
ATOM    114  H19  CB E   5       6.646   9.840   2.570  1.00  0.00           H  
ATOM    115  H20  CB E   5       7.798   9.557   1.263  1.00  0.00           H  
ATOM    116  H21  CB E   5      -0.543  -6.786  -3.759  1.00  0.00           H  
END
