# Supplementary material for: Physicochemical Characterisation of Ceftobiprole and Investigation of the Biological Properties of Its Cyclodextrin-Based Delivery System
Source: Int J Mol Sci. 2025 Dec 16;26(24):12108. doi: 10.3390/ijms262412108 (PMC12733258; doi:10.3390/ijms262412108)
Supplement: Supplementary file 1 [file ijms-26-12108-s001.zip › zwitterionic-Structure_2.pdb]

ATOM      1  N    CB D   4      -1.277  -2.651   0.111  1.00  0.00           N  
ATOM      2  C    CB D   4      -0.527  -3.835   0.045  1.00  0.00           C  
ATOM      3  O    CB D   4      -0.640  -4.568  -0.916  1.00  0.00           O  
ATOM      4  C1   CB D   4      -2.027  -2.137  -0.993  1.00  0.00           C  
ATOM      5  N1   CB D   4      -1.877  -0.211  -1.833  1.00  0.00           N  
ATOM      6  O1   CB D   4      -0.645  -1.786  -3.174  1.00  0.00           O  
ATOM      7  S1   CB D   4      -0.011  -2.035   4.225  1.00  0.00           S  
ATOM      8  C2   CB D   4      -2.710  -0.751  -0.787  1.00  0.00           C  
ATOM      9  N2   CB D   4      -5.106   6.105  -1.937  1.00  0.00           N  
ATOM     10  O2   CB D   4      -2.862   6.427  -2.278  1.00  0.00           O  
ATOM     11  C3   CB D   4      -3.058   1.670   0.177  1.00  0.00           C  
ATOM     12  N3   CB D   4      -8.105   7.582  -2.269  1.00  0.00           N  
ATOM     13  O3   CB D   4      -1.453   2.903  -3.829  1.00  0.00           O  
ATOM     14  C4   CB D   4      -2.583   2.054  -1.270  1.00  0.00           C  
ATOM     15  N4   CB D   4       1.340  -5.176   0.794  1.00  0.00           N  
ATOM     16  O4   CB D   4      -1.124   0.914  -4.423  1.00  0.00           O  
ATOM     17  C5   CB D   4      -1.364  -1.491  -2.221  1.00  0.00           C  
ATOM     18  N5   CB D   4       1.594  -3.828   3.310  1.00  0.00           N  
ATOM     19  O5   CB D   4       0.849  -6.485   0.729  1.00  0.00           O  
ATOM     20  C6   CB D   4      -2.038   1.238  -2.204  1.00  0.00           C  
ATOM     21  N6   CB D   4      -0.303  -2.642   2.733  1.00  0.00           N  
ATOM     22  C7   CB D   4      -2.599   3.504  -1.436  1.00  0.00           C  
ATOM     23  N7   CB D   4       2.369  -3.157   5.236  1.00  0.00           N  
ATOM     24  C8   CB D   4      -3.710   4.277  -1.557  1.00  0.00           C  
ATOM     25  C9   CB D   4      -5.131   3.745  -1.419  1.00  0.00           C  
ATOM     26  C10  CB D   4      -3.782   5.726  -1.976  1.00  0.00           C  
ATOM     27  C11  CB D   4      -5.980   4.970  -1.760  1.00  0.00           C  
ATOM     28  C12  CB D   4      -5.649   7.495  -1.922  1.00  0.00           C  
ATOM     29  C13  CB D   4      -6.403   7.883  -0.607  1.00  0.00           C  
ATOM     30  C14  CB D   4      -6.754   7.756  -2.993  1.00  0.00           C  
ATOM     31  C15  CB D   4      -7.859   8.220  -0.914  1.00  0.00           C  
ATOM     32  C16  CB D   4      -1.478   1.701  -3.580  1.00  0.00           C  
ATOM     33  C17  CB D   4       0.510  -4.222   1.082  1.00  0.00           C  
ATOM     34  C18  CB D   4       0.551  -3.620   2.388  1.00  0.00           C  
ATOM     35  C19  CB D   4       1.445  -3.051   4.292  1.00  0.00           C  
ATOM     36  S    CB D   4      -2.356   0.133   0.746  1.00  0.00           S  
ATOM     37  H    CB D   4      -1.373  -2.217   1.027  1.00  0.00           H  
ATOM     38  H1   CB D   4      -8.883   7.963  -2.825  1.00  0.00           H  
ATOM     39  H2   CB D   4      -8.402   6.595  -2.231  1.00  0.00           H  
ATOM     40  H3   CB D   4       2.393  -2.545   6.027  1.00  0.00           H  
ATOM     41  H4   CB D   4       3.251  -3.219   4.718  1.00  0.00           H  
ATOM     42  H5   CB D   4      -2.714  -2.935  -1.295  1.00  0.00           H  
ATOM     43  H6   CB D   4      -3.773  -0.760  -1.030  1.00  0.00           H  
ATOM     44  H7   CB D   4      -2.983   2.471   0.906  1.00  0.00           H  
ATOM     45  H8   CB D   4      -4.141   1.552   0.089  1.00  0.00           H  
ATOM     46  H9   CB D   4      -1.611   3.921  -1.619  1.00  0.00           H  
ATOM     47  H10  CB D   4      -5.316   3.377  -0.407  1.00  0.00           H  
ATOM     48  H11  CB D   4      -5.329   2.948  -2.139  1.00  0.00           H  
ATOM     49  H12  CB D   4      -6.543   4.808  -2.684  1.00  0.00           H  
ATOM     50  H13  CB D   4      -6.682   5.195  -0.942  1.00  0.00           H  
ATOM     51  H14  CB D   4      -4.803   8.193  -2.062  1.00  0.00           H  
ATOM     52  H15  CB D   4      -6.185   7.220   0.238  1.00  0.00           H  
ATOM     53  H16  CB D   4      -5.894   8.778  -0.230  1.00  0.00           H  
ATOM     54  H17  CB D   4      -6.737   8.798  -3.307  1.00  0.00           H  
ATOM     55  H18  CB D   4      -6.696   7.120  -3.887  1.00  0.00           H  
ATOM     56  H19  CB D   4      -8.055   9.282  -0.859  1.00  0.00           H  
ATOM     57  H20  CB D   4      -8.523   7.744  -0.195  1.00  0.00           H  
ATOM     58  H21  CB D   4       1.644  -7.035   0.670  1.00  0.00           H  
ATOM     59  N    CB E   5       4.397  -3.586  -0.653  1.00  0.00           N  
ATOM     60  C    CB E   5       4.959  -4.805  -0.378  1.00  0.00           C  
ATOM     61  O    CB E   5       5.673  -4.822   0.640  1.00  0.00           O  
ATOM     62  C1   CB E   5       4.594  -2.395   0.046  1.00  0.00           C  
ATOM     63  N1   CB E   5       3.527  -1.229   1.392  1.00  0.00           N  
ATOM     64  O1   CB E   5       4.776  -2.867   2.610  1.00  0.00           O  
ATOM     65  S1   CB E   5       1.912  -6.915  -3.693  1.00  0.00           S  
ATOM     66  C2   CB E   5       3.553  -1.218  -0.084  1.00  0.00           C  
ATOM     67  N2   CB E   5      -0.492   4.758   1.551  1.00  0.00           N  
ATOM     68  O2   CB E   5      -1.331   3.282   3.098  1.00  0.00           O  
ATOM     69  C3   CB E   5       1.324   0.100   0.108  1.00  0.00           C  
ATOM     70  N3   CB E   5      -0.514   8.410   1.698  1.00  0.00           N  
ATOM     71  O3   CB E   5       2.548   0.962   4.232  1.00  0.00           O  
ATOM     72  C4   CB E   5       1.730   0.398   1.509  1.00  0.00           C  
ATOM     73  N4   CB E   5       5.449  -7.059  -0.988  1.00  0.00           N  
ATOM     74  O4   CB E   5       4.305  -0.139   4.021  1.00  0.00           O  
ATOM     75  C5   CB E   5       4.372  -2.281   1.611  1.00  0.00           C  
ATOM     76  N5   CB E   5       2.792  -4.923  -2.510  1.00  0.00           N  
ATOM     77  O5   CB E   5       5.436  -7.828   0.203  1.00  0.00           O  
ATOM     78  C6   CB E   5       2.776  -0.242   2.176  1.00  0.00           C  
ATOM     79  N6   CB E   5       3.066  -7.176  -2.609  1.00  0.00           N  
ATOM     80  C7   CB E   5       0.801   1.388   2.107  1.00  0.00           C  
ATOM     81  N7   CB E   5       0.991  -4.387  -3.908  1.00  0.00           N  
ATOM     82  C8   CB E   5       0.522   2.643   1.684  1.00  0.00           C  
ATOM     83  C9   CB E   5       1.200   3.391   0.535  1.00  0.00           C  
ATOM     84  C10  CB E   5      -0.516   3.514   2.182  1.00  0.00           C  
ATOM     85  C11  CB E   5       0.601   4.805   0.612  1.00  0.00           C  
ATOM     86  C12  CB E   5      -1.230   5.993   1.963  1.00  0.00           C  
ATOM     87  C13  CB E   5      -1.943   6.641   0.758  1.00  0.00           C  
ATOM     88  C14  CB E   5      -0.302   7.154   2.524  1.00  0.00           C  
ATOM     89  C15  CB E   5      -1.169   7.942   0.407  1.00  0.00           C  
ATOM     90  C16  CB E   5       3.205   0.107   3.626  1.00  0.00           C  
ATOM     91  C17  CB E   5       4.578  -6.046  -1.142  1.00  0.00           C  
ATOM     92  C18  CB E   5       3.492  -6.041  -2.151  1.00  0.00           C  
ATOM     93  C19  CB E   5       1.827  -5.296  -3.314  1.00  0.00           C  
ATOM     94  S    CB E   5       1.785  -1.564  -0.529  1.00  0.00           S  
ATOM     95  H    CB E   5       3.741  -3.572  -1.431  1.00  0.00           H  
ATOM     96  H1   CB E   5      -1.107   9.048   2.246  1.00  0.00           H  
ATOM     97  H2   CB E   5       0.354   8.933   1.550  1.00  0.00           H  
ATOM     98  H3   CB E   5       0.069  -4.740  -4.113  1.00  0.00           H  
ATOM     99  H4   CB E   5       1.021  -3.530  -3.372  1.00  0.00           H  
ATOM    100  H5   CB E   5       5.553  -1.967  -0.282  1.00  0.00           H  
ATOM    101  H6   CB E   5       3.831  -0.257  -0.527  1.00  0.00           H  
ATOM    102  H7   CB E   5       0.290   0.419  -0.094  1.00  0.00           H  
ATOM    103  H8   CB E   5       1.942   0.725  -0.542  1.00  0.00           H  
ATOM    104  H9   CB E   5       0.263   1.070   2.991  1.00  0.00           H  
ATOM    105  H10  CB E   5       1.054   2.955  -0.478  1.00  0.00           H  
ATOM    106  H11  CB E   5       2.289   3.497   0.641  1.00  0.00           H  
ATOM    107  H12  CB E   5       1.360   5.537   0.915  1.00  0.00           H  
ATOM    108  H13  CB E   5       0.371   5.217  -0.379  1.00  0.00           H  
ATOM    109  H14  CB E   5      -2.043   5.842   2.678  1.00  0.00           H  
ATOM    110  H15  CB E   5      -1.960   5.918  -0.065  1.00  0.00           H  
ATOM    111  H16  CB E   5      -2.995   6.785   1.056  1.00  0.00           H  
ATOM    112  H17  CB E   5      -0.520   7.240   3.592  1.00  0.00           H  
ATOM    113  H18  CB E   5       0.714   6.768   2.404  1.00  0.00           H  
ATOM    114  H19  CB E   5      -1.746   8.718  -0.085  1.00  0.00           H  
ATOM    115  H20  CB E   5      -0.387   7.671  -0.312  1.00  0.00           H  
ATOM    116  H21  CB E   5       6.260  -8.314   0.022  1.00  0.00           H  
END
